# Supplementary material for: ZNF300P1 Encodes a lincRNA that regulates cell polarity and is epigenetically silenced in type II epithelial ovarian cancer
Source: Mol Cancer. 2014 Jan 6;13:3. doi: 10.1186/1476-4598-13-3 (PMC3895665; doi:10.1186/1476-4598-13-3)
Supplement: Additional file 5 — Movies 1 and 2: HOSE17.1 cells transfected with either siNTC (Movie 1) or siZP1 (Movie 2) were grown to confluence, 72 hours post transfection. A wound space was made using a 20μL pipette tip, cells washed twice with fresh media, and then the plate transferred to the incubator chamber of the microscope. Imaging was performed from approximately 5 hours post wounding, and frames captured every 10 minutes, over a 24 hour period. Movies were generated from these images, and play at 20 frames/second. [file 1476-4598-13-3-S5.zip]

Archive with 2 entries (2 files):
- 1075235251103430_add5.mov
- 1075235251103430_add6.mov
